# Supplementary material for: A new species of Newportia Gervais, 1847 from Puerto Rico, with a revised key to the species of the genus (Chilopoda, Scolopendromorpha, Scolopocryptopidae)
Source: Zookeys. 2013 Mar 8;(276):39–54. doi: 10.3897/zookeys.276.4876 (PMC3677341; doi:10.3897/zookeys.276.4876)
Supplement: XML Treatment for Newportia stoevi [file zookeys.276.4876-treatment1.xml]

<!DOCTYPE tp:taxon-treatment
  PUBLIC "-//TaxonX//DTD Taxonomic Treatment Publishing DTD v0 20100105//EN" "tax-treatment-NSO.dtd">
<tp:taxon-treatment xmlns:tp="http://www.plazi.org/taxpub"><tp:treatment-meta><mixed-citation publication-type="journal"><person-group><name><surname>Schileyko</surname><given-names>Arkady A.</given-names></name></person-group><article-title>A new species of 
                    <bold><italic>Newportia</italic></bold> Gervais, 1847 from Puerto Rico, with a revised key to the species of the genus (Chilopoda, Scolopendromorpha, Scolopocryptopidae)
                </article-title><source>Zookeys</source><day>8</day><month>3</month><year>2013</year><volume>2013</volume><issue>276</issue><fpage>39</fpage><lpage>54</lpage><pub-id pub-id-type="doi">10.3897/zookeys.276.4876</pub-id></mixed-citation></tp:treatment-meta><tp:nomenclature><tp:taxon-name>
                            <tp:taxon-name-part taxon-name-part-type="genus">Newportia</tp:taxon-name-part>
                            <tp:taxon-name-part taxon-name-part-type="species">stoevi</tp:taxon-name-part>
                        <object-id xmlns:xlink="http://www.w3.org/1999/xlink" xlink:type="simple">urn:lsid:zoobank.org:act:AE5E2F31-F3F2-45EB-9AD6-24EDA31D1D66</object-id>
								<object-id xmlns:xlink="http://www.w3.org/1999/xlink" xlink:type="simple">http://species-id.net/wiki/Newportia_stoevi</object-id>
								</tp:taxon-name><tp:taxon-status xmlns:xlink="http://www.w3.org/1999/xlink" xlink:type="simple">sp. n.</tp:taxon-status><xref ref-type="fig" rid="F1">Figs 1</xref><xref ref-type="fig" rid="F2"/><xref ref-type="fig" rid="F3">10</xref></tp:nomenclature><tp:treatment-sec sec-type="Holotype"><title>Holotype:</title><p>Puerto Rico, Florida Co., Rio Encantado Cave, 1 (sub?)adult, 29.07.2009, leg. P. Beron (NMNHS).</p></tp:treatment-sec><tp:treatment-sec sec-type="Locus typicus"><title>Locus typicus.</title><p>Puerto Rico, Florida Co., Rio Encantado Cave.</p></tp:treatment-sec><tp:treatment-sec sec-type="Derivatio nominis"><title>Derivatio nominis:</title><p>named after my friend and colleague Dr Pavel Stoev who drew my attention to this new species.</p></tp:treatment-sec><tp:treatment-sec sec-type="Diagnosis"><title>Diagnosis.</title><p>Tergite 1 with rounded anterior transverse suture and incomplete paramedian sutures. Sternites distinctly margined laterally. Ultimate legs: prefemur with 4, femurwith 3 small spinous processes medially and 1 ventrally; tibia with 2 small spinous processes medially. Tarsus 1 large and clavate (bulbous), clearly differing from the much thinner tarsus 2; the latter consisting of 19–20 articles.</p></tp:treatment-sec><tp:treatment-sec sec-type="Description"><title>Description.</title><p>Length of body <italic>ca</italic> 17 mm, length of ultimate legs about 9 mm. Color (in ethanol): entire animal uniformly light-yellow with cephalic plate and forcipular segment slightly darker (<xref ref-type="fig" rid="F1">Fig. 1</xref>). Body sparsely pilose; sternites and legs less setose than tergites.
                        </p><p><!--PageBreak-->Antennae composed of 17 articles (<xref ref-type="fig" rid="F1">Fig. 2</xref>), reaching rear edge of tergite 5 when folded backwards; 2.5 basal antennal articles covered by a few long setae, subsequent articles densely pilose. Basal antennal articles somewhatflattened dorso-ventrally.
                        </p><p><!--PageBreak-->Head: cephalic plate visibly longer than wide, with rounded corners and very short paramedian sutures at posterior margin.</p><p>Second maxillae: as in all other <italic><tp:taxon-name>Newportia</tp:taxon-name></italic> species but dorsal spur on article 2 of the telopodite not recognisable. Pretarsus without spurs, with well-developed dorsal brush. The angle between the longitudinal axes of pretarsus and article 3 of telopodite slightly more than 100° (<xref ref-type="fig" rid="F1">Fig. 3</xref>), which is quite unusual condition in Scolopendromorpha.
                        </p><p>Forcipular segment: coxosternite without any visible sutures (including thechitin-lines). Anterior margin of coxosternite evidently convex (<xref ref-type="fig" rid="F1">Fig. 3</xref>), divided by a median diastema into two low additionally sclerotised lobes; each lobe bearing a longseta. Trochanteroprefemoral process absent. Tarsungula normal.
                        </p><p>Tergites: anterior margin of tergite 1 covered by the cephalic plate; tergite 1with a rounded anterior transverse suture and paramedian sutures stretching from the transverse suture to the posterior tergal margin. Tergite 3 with a very characteristic thin oblique sutures bordering the anterior corners of tergite. Tergites 2-22 with complete paramedian sutures, tergites 3-21(22)withlateral longitudinal sutures (<xref ref-type="fig" rid="F1">Fig. 4</xref>). Tergite 23 lacking sutures, its posterior margin convex. Tergite margination virtually absent, only tergite 23 distinctly margined laterally.Tergite 23 much wider rather than long and nearly rectangular in shape; its lateral sides slightly rounded (<xref ref-type="fig" rid="F1">Fig. 4</xref>). All tergites without medial keel; pretergites also missing.
                        </p><p>Sternites: trapeziform, 2-22 with incomplete (equally shortened from both sides) but with a well expressed median longitudinal sulcus. Sternites 2-21 with definite and complete lateral margination (<xref ref-type="fig" rid="F2">Fig. 5</xref>) through lateral longitudinal sutures (see Remark 2); endosternites absent. Sternite 23 trapeziform, with a few very short (spur-like) setae on lateral sides (<xref ref-type="fig" rid="F2">Fig. 6</xref>), with a straight posterior margin.
                        </p><p>Legs: prefemur, femur and tibia with a few large setae (<xref ref-type="fig" rid="F2">Fig. 5</xref>); tarsi with more numerous setae of various length and size. Tibia of legs 1–20 with a lateral spur; both, ventral tibial spur and tarsal spur absent. Tarsi of legs 1–21 (<xref ref-type="fig" rid="F2">Fig. 5</xref>) without distinct division between tarsus 1 and 2; pretarsi long, thin and sharply pointed.Pretarsi of legs 1-22 with two thin and long (as long as 1/2 of pretarsus)accessory spines.
                        </p><p>Coxopleuron (<xref ref-type="fig" rid="F2">Figs 6, 7</xref>):nearly completely pierced with coxal pores of various size <italic>–</italic> only coxopleural process and a narrow area bordering posterior margin of coxopleuron remaining poreless. Coxopleural process (<xref ref-type="fig" rid="F2">Figs 6, 7</xref>)as long as ultimate sternite, conical, without additional spines. Coxopleural surface without setae.Posterior margin of pleuron of ultimate leg-bearing segment forming avery obtuse angle.
                        </p><p>Ultimate legs (<xref ref-type="fig" rid="F2">Fig. 8</xref>): slender, <italic>ca</italic> 9 mm long, width of prefemur <italic>ca</italic> 0.5 mm.Prefemur triangular in cross-section, with a standard row of 4 ventral spinous processes (<xref ref-type="fig" rid="F2">Fig. 7</xref>), some spurs (strong, spine-like setae of various length) dorso-laterally and more numerous similar spurs dorso-medially (<xref ref-type="fig" rid="F1">Fig. 4</xref>). All four prefemoral ventral spinous processes are of the same size, apically curved and ending in a pointed harpoon-like tip, which is accompanied by a long seta. Femurcylindrical,with 3 small spinous processes medially (<xref ref-type="fig" rid="F3">Fig. 9</xref>) and 1 ventrally in the middle of femur (<xref ref-type="fig" rid="F3">Fig. 10</xref>). Tibia cylindrical, with 2 small spinous processes medially: one close to its base and another at mid length (<xref ref-type="fig" rid="F3">Figs 9, 10</xref>). Both femoral and tibial spinous processes are ac<!--PageBreak--><!--PageBreak--><!--PageBreak-->companied by a single long ventral seta. Tibia practically as long as prefemur or femur. Tarsus well divided into tarsus 1 and tarsus 2 (<xref ref-type="fig" rid="F2">Fig. 8</xref>), former as long as 1/2 of tibia. Tarsus 1 (<xref ref-type="fig" rid="F2">Figs 8</xref>–<xref ref-type="fig" rid="F3">10</xref>) is enlarged and clavate (bulbous); tarsus 2 thin, consisting of 19 (or 20) articles (<xref ref-type="fig" rid="F2">Fig. 8</xref>). In a few places annulation of tarsus 2 is somewhat vague; for example, the very long ultimate article seems to consist of two articles, which are not well divided. Ultimate legs without pretarsus.
                        </p></tp:treatment-sec><tp:treatment-sec sec-type="Range"><title>Range.</title><p>The species is hitherto known only from its type locality.</p></tp:treatment-sec><tp:treatment-sec sec-type="Habitat and associated fauna"><title>Habitat and associated fauna.</title><p>Being -250 m deep and 16 910 m long Rio Encantado is the deepest and the longest cave system in Puerto Rico. This system lies in the Tertiary limestone area which stretches along the northern coast of the island (<xref ref-type="bibr" rid="B12">Peck 1974</xref>). <italic><tp:taxon-name>Newportia stoevi</tp:taxon-name></italic> has been collected deep inside the cave, in the aphotoc zone and although apparent troglomorphic traits are lacking it may well represent a troglobite, as its congener from Sistema de Purificacion, Mexico, <italic><tp:taxon-name>Newportia troglobia</tp:taxon-name></italic> (<xref ref-type="bibr" rid="B4">Chagas and Shelley 2003</xref>). In the cave it co-occurs with amblypigs, spiders, beetles (Dr. P. Beron, pers. comm.).
                        </p><fig id="F1" position="float" orientation="portrait"><label>Figures 1–4.</label><caption><p><italic><tp:taxon-name>Newportia stoevi</tp:taxon-name></italic>,sp. n. <bold>1</bold> Habitus <bold>2</bold> Head and anterior segments, ventral view <bold>3</bold> Forcipular segment, ventral view <bold>4</bold> Tergites 22 and 23 and prefemora of ultimate legs, dorsal view; (<bold>pt</bold>) – pretarsus of second maxilla, (<bold>ar3</bold>) – article 3 of telopodite of second maxilla, (<bold>cxs</bold>) – forcipular coxosternite, (<bold>am</bold>) – anterior margin of coxosternite, (<bold>t</bold>) – tarsungulum, (<bold>ps</bold>) – paramedian sutures, (<bold>lls</bold>) – lateral longitudinal sutures, (<bold>ut</bold>) – tergite of ultimate leg-bearing segment, (<bold>sup</bold>) – spurs of ultimate prefemur.</p></caption><graphic xmlns:xlink="http://www.w3.org/1999/xlink" xlink:href="ZooKeys-276-039-g001.jpg" position="float" orientation="portrait" xlink:type="simple"/></fig><fig id="F2" position="float" orientation="portrait"><label>Figures 5–8.</label><caption><p><italic><tp:taxon-name>Newportia stoevi</tp:taxon-name></italic>,sp. n. <bold>5</bold> Segments and midbody legs, ventral view <bold>6</bold> Posterior body end, ventral view <bold>7</bold> Left side of ultimate leg-bearing segment and prefemora of ultimate legs, ventro-lateral view <bold>8</bold> Ultimate legs, ventro-lateral view; (<bold>mls</bold>) – median longitudinal sulcus, <bold>(ls) –</bold> lateral sutures, (<bold>lm</bold>) – lateral margination, (<bold>s</bold>) – setae, (<bold>tl</bold>) – monoarticulated tarsus of locomotory leg, (<bold>us</bold>) – sternite of ultimate leg-bearing segment, (<bold>cx</bold>) – coxopleuron, (<bold>cxp</bold>) – coxopleural process, (<bold>pm</bold>) – posterior margin of pleuron of ultimate leg-bearing segment, (<bold>vsp</bold>) – ventral spinous processes of ultimate prefemur, (<bold>p</bold>) – prefemur, (<bold>f</bold>) – femur, (<bold>t</bold>) – tibia, (<bold>t1</bold>) – tarsus 1, (<bold>t2</bold>) – tarsus 2.</p></caption><graphic xmlns:xlink="http://www.w3.org/1999/xlink" xlink:href="ZooKeys-276-039-g002.jpg" position="float" orientation="portrait" xlink:type="simple"/></fig><fig id="F3" position="float" orientation="portrait"><label>Figures 9–12.</label><caption><p><italic><tp:taxon-name>Newportia stoevi</tp:taxon-name></italic>,sp. n. <bold>9</bold> Femora, tibiae and tarsi 1 of ultimate legs, dorsal view <bold>10</bold> Femora, tibiae and tarsi 1 of ultimate legs, ventral view; <italic><tp:taxon-name>Newportia divergens</tp:taxon-name></italic> Chamberlin, 1922 <bold>11</bold> Forcipular segment, ventral view (after <xref ref-type="bibr" rid="B14">Schileyko and Minelli 1998</xref>); <italic><tp:taxon-name>Newportia unguifer</tp:taxon-name></italic> Chamberlin, 1921 <bold>12</bold> Ultimate legs, dorso-lateral view (after <xref ref-type="bibr" rid="B14">Schileyko and Minelli 1998</xref>); (<bold>mspf</bold>) – medial spinous processes of ultimate femur, (<bold>mspt</bold>) – medial spinous processes of ultimate tibia, (<bold>vsp</bold>) – ventral spinous process of ultimate femur, (<bold>t1</bold>) – tarsus 1, (<bold>up</bold>) – ultimate pretarsus, (<bold>chl</bold>) – chitin-lines, (<bold>ptp</bold>) – process of trochanteroprefemur.</p></caption><graphic xmlns:xlink="http://www.w3.org/1999/xlink" xlink:href="ZooKeys-276-039-g003.jpg" position="float" orientation="portrait" xlink:type="simple"/></fig></tp:treatment-sec><ref-list><ref id="B14"><mixed-citation xmlns:xlink="http://www.w3.org/1999/xlink" xlink:type="simple"><person-group><name name-style="western"><surname>Schileyko</surname><given-names>A</given-names></name><name name-style="western"><surname>Minelli</surname><given-names>A</given-names></name></person-group> (<year>1998</year>)<article-title> On the genus <italic>Newportia</italic>.</article-title><source>Arthropoda Selecta </source><volume>7</volume> (<issue>4</issue>): <fpage>265</fpage>-<lpage>299</lpage>.</mixed-citation></ref><ref id="B12"><mixed-citation xmlns:xlink="http://www.w3.org/1999/xlink" xlink:type="simple"><person-group><name name-style="western"><surname>Peck</surname><given-names>SB</given-names></name></person-group> (<year>1974</year>)<article-title> The Invertebrate Fauna of Tropical American Caves, Part II: Puerto Rico, An Ecological and Zoogeographic Analysis.</article-title><source>Biotropica </source><volume>6</volume> (<issue>1</issue>): <fpage>14</fpage>-<lpage>31</lpage>. doi: <ext-link ext-link-type="uri" xlink:href="http://dx.doi.org/10.2307/2989693" xlink:type="simple">10.2307/2989693</ext-link></mixed-citation></ref><ref id="B4"><mixed-citation xmlns:xlink="http://www.w3.org/1999/xlink" xlink:type="simple"><person-group><name name-style="western"><surname>Chagas-Junior</surname><given-names>A</given-names></name><name name-style="western"><surname>Shelley</surname><given-names>RM</given-names></name></person-group> (<year>2003</year>)<article-title> The centipede genus <italic>Newportia</italic> Gervais, 1847, in Mexico: description of a new troglomorphic species; redescription of <italic>N. sabina</italic> Chamberlin, 1942; revival of <italic>N. azteca</italic> Humbert &amp; Saussure, 1869; and a summary of the fauna (Scolopendromorpha: Scolopocryptopidae: Newportiinae).</article-title><source>Zootaxa</source><volume>379</volume>: <fpage>1</fpage>-<lpage>20</lpage>.</mixed-citation></ref></ref-list></tp:taxon-treatment>
